# Supplementary material for: Nurse Managers’ Experiences and Competency Requirements in the Care of Patients with Emerging Infectious Diseases: A Meta-Synthesis
Source: Healthcare (Basel). 2026 Jul 13;14(14):2088. doi: 10.3390/healthcare14142088 (PMC13412099; doi:10.3390/healthcare14142088)
Supplement: Supplementary file 1 [file healthcare-14-02088-s001.zip]

Archive with 2 entries (2 files):
- File S2. PRISMA 2020 Checklist.pdf
- Supplementary File S1. Search Strategies.pdf
